# Supplementary material for: Differential Participation of Plant Ribosomal Proteins from the Small Ribosomal Subunit in Protein Translation under Stress
Source: Biomolecules. 2023 Jul 21;13(7):1160. doi: 10.3390/biom13071160 (PMC10377644; doi:10.3390/biom13071160)
Supplement: Supplementary file 1 [file biomolecules-13-01160-s001.zip]

Archive with 3 entries (3 files):
- Figure S1.tif
- Figure S2.tif
- supplementary tables.xlsx
