# Supplementary material for: Differential Participation of Plant Ribosomal Proteins from the Small Ribosomal Subunit in Protein Translation under Stress
Source: Biomolecules. 2023 Jul 21;13(7):1160. doi: 10.3390/biom13071160 (PMC10377644; doi:10.3390/biom13071160)
Supplement: Supplementary file 1 [file biomolecules-13-01160-s001.zip › supplementary tables.xlsx]

## Sheet: S1
Supplementary table S1. List of the primers used in this study.
	RPSaA-F	CTTGGTGGTGATTGGTCTAGC
	RPSaA-R	CATCTCCAGTCCAGCCACT
	RPS5A-F	AGTGCCCAATTGTTGAGAGG
	RPS5A-R	TGACGGCATCAACAATGACT
	RPS9-F	TGAGGAAGCTAAAAGCACACG
	RPS9-R	TACCGACGCATGACATTAGG
	RPS10B-F	ATTAATCGATGTGCCGAACC
	RPS10B-R	CCAGTAGTAGTGCATCCAAGC
	RPS10C-F	GAATATCGATGTGCCGAACC
	RPS10C-R	GCCGTCATTGGTCAGATACC
	RPS12C-F	TCATGGTGGGTTAGCTAAAGG
	RPS12C-R	TAGTCTGGTTGGTCGCAGTC
	RPS16C-F	ATTCGCGGGAGTGGACAT
	RPS16C-R	GAAAGCAACAAGTGCCTTAGC
	RPS17D-F	ACCCTTGACATGCTTTCAGC
	RPS17D-R	TTCCTCCCAAAACCTCCTG
	RPS19c-F	CTGCAAGAGCAGTGGTTCAG
qRT-PCR	RPS19c-R	CTGCATTCCCCATTTCATTC
	RPS20A-F	GCACAAATACATGGGACAGG
	RPS20A-R	CAATGGTGACCTCAACCTCA
	RPS21C-F	CCAACAGGGTGATCACTTCA
	RPS21C-R	CACGGATGAAACCACAGAGA
	RPS23B-F	GATTGCTGGATTTGGTCGAA
	RPS23B-R	TCTCCTTGAAGAGAGCCAAGA
	RPS24A-F	GATCCAAATGCCATCTTTGTG
	RPS24A-R	TCAACCTGTACTTGGGCTCAT
	RPS27D-F	GCCAGCAGATGTTGAAAAGA
	RPS27D-R	GGTTGGCACAAAACTGTCTG
	RACK1A-F	GCCATTTCGTTCAAGACGTT
	RACK1A-R	ACGGACACATGAAACCCAAT
	ACTINE2-F	TTGTCAGCAACTGGGATGAC
	ACTINE2-R	GGTTTGCCTTGGGGTTAAGT
	UBI3- F	AATGTGAAAGCCAAGATCCAAG
	UBI3-R	CGGAGGCGGAGCACGAGATGAA
	ACTINE -F	TCCTGATGGGCAAGTGATTAC
	ACTINE-R	TTGTATGTGGTCTCGTGGATTC
	EF1a-F	AGCTTTACCTCCCAAGTCATC
	EF1a-R	AGAACGCCTGTCAATCTTGG

## Sheet: S2
Supplementary table S2. N. benthamiana r-proteins, their size distribution (in amino acids, aa) and homologies to A. thaliana
Family	A. thaliana r-protein gene	A. thaliana r-protein length in amino acids	Count	N. benthamiana r-proteins	aa-length	Similarity % to A. thaliana	Count
Sa	AT1G72370, AT3G04770	280-332	2	NbS00000191g0119, NbS00000191g0120,	279-316	84.1-97.7	2
S5	AT2G37270, AT3G11940	207-207	2	NbS00003570g0008, NbS00009842g0001	206-294	83.9-99.5	2
S24	AT3G04920, AT5G28060	112-133	2	NbS00008017g0004, NbS00009468g0012, NbS00014631g0010	119-133	81.6-100.0	3
S27	AT2G45710, AT3G61110, AT3G61111, AT5G47930	82-86	4	NbS00014138g0002, NbS00020875g0028, NbS00029043g0008, NbS00031145g0017	85-109	76.9-97.5	4
RACK1	At1g18080, At1g48630, At3g18130	310-328	3	NbC26252415g0001, NbS00017092g0006, NbS00035760g0010, NbS00061617g0002	320-330	76.18-83.96	5

## Sheet: S3
Supplementary table S3. List of the primers used in the VIGS
RPSaA-202 F		GAGAAAGCTTGTGGACCTCTTCTTCTACAGA
RPSaA-202R		GAGAGGTACCCATCTCCAGTCCAGCCACT
RPS5A- 156F		GAGAAAGCTTAGTGCCCAATTGTTGAGAGG
RPS5A-156R		GAGAGGTACCTGACGGCATCAACAATGACT
RPS24A- 140F		GAGAAAGCTTGCTGAGTTGAAAGAGAAATTGG
RPS24A-140R		GAGAGGTACCTTAGCGTTCTCAACAGAGTC
RPS27D-125 F		GAGAAAGCTTACCCTTGACATGCTTTCAGC
RPS27D-125R		GAGAGGTACCTTCCTCCCAAAACCTCCTG
RACK1A-281F		GAGAAAGCTTGCCATTTCGTTCAAGACGTT
RACK1A-281-R		GAGAGGTACCACGGACACATGAAACCCAAT

## Sheet: S4
Supplementary table S4. List of the primers used to test the silencing of RPS by qRT-PCR.
RPSAa-F	GTGGACCTCTTCTTCTACAGA
RPSAa-R	CTCCATCTCCAGTCCAGC
RT-RPS5A-1F	AGTGCCCAATTGTTGAGAGG
RT-RPS5A-1R	TGACGGCATCAACAATGACT
RT-RPS24-1F	GCTGAGTTGAAAGAGAAATTGGCAA
RT-RPS24-1F	CCTGATCAACCTGTACTTGGG
RT-RPS27D-F	ACCCTTGACATGCTTTCAGC
RT-RPS27D-R	TTCCTCCCAAAACCTCCTG
RT-RACK1-F	ATCATTTACTGCACCTGTTTGAGC
RT-RACK1-R	CTAATAACGCCCAATTCCCCATAC
ACTINE -F	TGGTCGTACCACCGGTATTGTGTT
ACTINE-R	TCACTTGCCCATCAGGAAGCTCAT
EF1a-F	ACGTGAGCGTGGTATCACCATT
EF1a-R	ATCAGGACAGCACAGTCAGCTT

## Sheet: S5
Supplementary table S5. List of the primers used in P35s-5'UTR constucts for gateway clonning.
35S-F	GGGGACAAGTTTGTACAAAAAAGCAGGCTGGTCGACTAGAATAGTAAATTGTAATGTTG
35S-R	GACTAGAGCCAAGCTGATC
F-BOX-F	GATCAGCTTGGCTCTAGTCTCATTTTTTTTAACATTTAAAATTTAAATTAAAAAAAATCC
F-BOX-R	GGGGACCACTTTGTACAAGAAAGCTGGGTGGGTTCGATTGAACAGAGCAA
PP2A-F	GATCAGCTTGGCTCTAGTCATTATACTGGACTAATTTCTATTGTAATAACAT
PP2A-R	GGGGACCACTTTGTACAAGAAAGCTGGGTGTCTCTCGAGTTTTTGTTACAGC
GAPDH-F	GATCAGCTTGGCTCTAGTCTAGTCGGATTAATGAATTTGGAATAGT
GAPDH-R	GGGGACCACTTTGTACAAGAAAGCTGGGTGTGTTCTTTTTAGAAATGCAGCAG
CAT-F	GATCAGCTTGGCTCTAGTCTGTGCTTTCTTTAAACTCTTTTTCC
CAT-R	GGGGACCACTTTGTACAAGAAAGCTGGGTGTAGTTGCCTTTCTTTTGCTTGA
POX-F	GATCAGCTTGGCTCTAGTCGTTTGAAATTGTCAAGAATAAATCAGG
POX-R	GGGGACCACTTTGTACAAGAAAGCTGGGTGATTTGTTTTTTATTTCTTATTAGGTAGATAATAACT
APX-F	GATCAGCTTGGCTCTAGTCCACAAAAATCCAACACACATAACAAA
APX-R	GGGGACCACTTTGTACAAGAAAGCTGGGTGAGAAATTGCTCTGAAGAAACTGC
DHN-F	GATCAGCTTGGCTCTAGTCGAGGCCACGTCGATGTC
DHN-R	GGGGACCACTTTGTACAAGAAAGCTGGGTGTTTTTTTTCAATCAAAAACAAAGAAAAAC
MAPK3-F	GATCAGCTTGGCTCTAGTCATATTAGTTTAATAAGTTGTTAATGAGGAAAGAC
MAPK3-R	GGGGACCACTTTGTACAAGAAAGCTGGGTGTTTGAAGAGCAGTAAACCCTAGA
NPR1-F	GATCAGCTTGGCTCTAGTCATTTATTAAAACTCTTATGGTAATTCAATTTCA
NPR1-R	GGGGACCACTTTGTACAAGAAAGCTGGGTGTACATAAAGCCGCCTTACATAAG
